# Supplementary material for: Nanomaterials Based on 2,7,12,17-Tetra-tert-butyl-5,10,15,20-tetraaza-21H,23H-porphine Exhibiting Bifunctional Sensitivity for Monitoring Chloramphenicol and Co2+
Source: Biomedicines. 2024 Mar 30;12(4):770. doi: 10.3390/biomedicines12040770 (PMC11047853; doi:10.3390/biomedicines12040770)
Supplement: Supplementary file 1 [file biomedicines-12-00770-s001.zip]

Archive with 1 entries (1 files):
- biomedicines-2913856-supplementary.pdf
